# Supplementary material for: Efficient Generation of Knock-In Zebrafish Models for Inherited Disorders Using CRISPR-Cas9 Ribonucleoprotein Complexes
Source: Int J Mol Sci. 2021 Aug 30;22(17):9429. doi: 10.3390/ijms22179429 (PMC8431507; doi:10.3390/ijms22179429)
Supplement: Supplementary file 1 [file ijms-22-09429-s001.zip]

Archive with 3 entries (3 files):
- Supplemental document S1.pdf
- Supplemental figure S1.pdf
- Supplemental table S1.pdf
